# Supplementary material for: Session Availability as a Result of Prior Injury Impacts the Risk of Subsequent Non-contact Lower Limb Injury in Elite Male Australian Footballers
Source: Front Physiol. 2019 Jun 14;10:737. doi: 10.3389/fphys.2019.00737 (PMC6593276; doi:10.3389/fphys.2019.00737)
Supplement: MATERIAL S1 — The number and proportion of training sessions and matches fully completed and missed/modified due to various reasons during the 2015, 2016 and 2017 Australian Football League seasons, including both the pre-season and in-season periods. An injury is defined as any physical complaint (excluding illness) that resulted in at least one missed/modified training session or match. [file Data_Sheet_1.zip]

Archive with 6 entries (6 files):
- Supplementary Material 1.docx
- Supplementary Material 2.pdf
- Supplementary Material 3.docx
- Supplementary Material 4.docx
- Supplementary Material 5.docx
- Supplementary Material 6.docx
